# Supplementary material for: Analysis of the early heterocyst Cys-proteome in the multicellular cyanobacterium Nostoc punctiforme reveals novel insights into the division of labor within diazotrophic filaments
Source: BMC Genomics. 2014 Dec 4;15(1):1064. doi: 10.1186/1471-2164-15-1064 (PMC4363197; doi:10.1186/1471-2164-15-1064)
Supplement: Supplementary file 4 — Additional file 4: Comparative analysis of cell-type specific relative protein abundance levels in newly formed and steady-state diazotrophic cultures of N. punctiforme . Proteins quantified from isolated heterocysts as compared to N2-fixing filaments of N. punctiforme from steady-state [7] and newly formed diazotrophic cultures (present study). The comparative analysis is based on the Log2 +/-0.678 thresholds of 1.6-fold used in both studies. (XLSX 37 KB) [file 12864_2014_6948_MOESM4_ESM.xlsx]

## Sheet: Blad1
Additional file 4. Comparative analysis of cell-type specific relative protein abundance levels in newly formed and steady-state diazotrophic cultures of N. punctiforme. Proteins quantified from isolated heterocysts as compared to N2-fixing filaments of N. punctiforme from steady-state [7] and newly formed diazotrophic cultures (present study). The comparative analysis is based on the Log2 +/-0.6…
RefSeq Locus Tag	Sub-function [27]	GENE	Name-annotation [27]	COG Categories	24h Log2 Ratio (Het/Fil) (Present study)	Variability [%]	Peptide Pair Count	Steady state Log2 ratio [7]	Average EF heterocyst : diazotrophic
Up in both Het
Npun_F0341	A-alt N	nifO	ArsC; Nitrogenase-associated protein by TIGR, T	P	2.85786	6.47907	1;1	1.31632	1.13089
	A-alt N nif	nifD	Nitrogenase (molybdenum-iron) alpha chain (EC 1.18.6.1)		3.51006	3.28938	13;15	1.16993
Npun_R0390	A-alt N nif	nifK	nifK; Nitrogenase molybdenum-iron protei	C	3.07879	23.2351	1;1	1.07408	1.09548
Npun_R6193	A-dev het	devH	devH; Crp; Bacterial regulatory protein; DevH	T	2.60838	16.4332	15;13	1.41139	1.1007
Npun_F0446	C-cell env	murC	murC; UDP-N-acetylmuramate--alanine liga	M	1.00397	2.75292	4;2	1.90371	1.26244
Npun_F4864	C-energy atp	atpC	atpC; H+-transporting two-sector ATPase;	C	0.718607	11.679	5;5	1.5405	1.0987
Npun_F4970	C-energy op	ndhH	NuoD; NADH dehydrogenase (quinone), chain 49KDa.	C	0.864477	9.69525	3;4	1.31031	3.33556
Npun_F3862	C-energy ps	psaF	psaF; Photosystem I reaction center prot		0.947387	10.5269	12;15	1.26662	1.15797
Npun_F5213	C-energy ps	psaC	PsaC by Blast, no interpro 4Fe-4S ferredoxin; iron-sulfur binding	C	0.938247	0.2678	42;41	0.866146	1.22014
Npun_F3818	C-energy ps	psaA	psaA; Photosystem I psaA		0.817787	3.45856	10;21	1.93272	1.19069
Npun_R4385	C-polymer prot syn	rplV	rplV; Ribosomal protein L22; bacterial a	J	0.753321	20.3836	3;6	1.26196	3.35193
Npun_F4023	C-precursor	fbp	fbp Fructose-1 6-bisphosphatase in opc, P	G	1.40864	6.04402	5;5	1.17534	1.12837
Npun_R6307	C-precursor	gnd	gnd; 6-phosphogluconate dehydrogenase; d	G	0.924628	15.6033	17;11	1.19782	1.27958
Npun_F2474	T-ABC pbp		DdpA; Bacterial extracellular solute-bin	E	0.714711	7.64812	5;3	0.788872	1.71752
Npun_F5956	U-con hyp		cyano N-fix, conserved hypothetical protein, hets plus Cwat		2.489	9.15154	3;2	1.3893	1.37869
Npun_F1721	U-con hyp		conserved hypothetical protein		2.29212	4.5038	49;47	1.12415	1.05341
Npun_F2780	U-con hyp		conserved hypothetical protein		0.922128	7.57999	3;2	0.942392	1.12931
Npun_F5931	U-con hyp		conserved hypothetical protein		0.763454	23.5074	3;3	0.855726	1.1159
Npun_F4867	U-unassign		fpaA Uncharacterized flavoproteins flavodoxin and nitric-oxide synthase P and T	C R	2.39586	19.082	19;13	1.74391	1.18451
Decreased in steady state Het
Npun_F5511	A-alt N reg	ntcA	NtcA; Cyclic nucleotide-binding domain:Ba, NtcA	T	3.08653	36.6014	1;1	0.607988	1.09769
Npun_F2411	C-cell env		murG; N-acetylglucosaminyltransferase; M	M	0.979906	26.5983	1;1	0.491456	4.16074
Npun_F3055	C-cell env		MrcB; Glycosyl transferase, family 51, Penicillin-binding protein, transpeptidase, sp 1 tm	M	0.833199	5.77303	3;2	0.508938	1.12881
Npun_F4810	C-energy ps	psbO	psbO; Manganese-stabilizing protein/phot		0.87603	2.7388	24;30	0.451468	1.47553
Npun_F3819	C-energy ps	psaB	psaB; Photosystem I psaB		0.786209	7.6929	15;16	0.181299	1.11572
Npun_F3466	C-mono fa		fabG 3-oxoacyl-[acyl-carrier protein] reductase	I Q R	0.807845	17.4591	4;3	0.490785	1.09968
Npun_R4682	C-polymer prot syn	valS	valS; Valyl-tRNA synthetase; class Ia	J	1.43471	5.65302	3;4	0.614281	1.96846
Npun_R4373	C-polymer prot syn	rplO	rplO; Ribosomal protein L15; bacterial f	J	0.739993	14.045	5;4	-0.121934	1.12648
Npun_R1720	C-polymer prot syn	rpsD	rpsD; Ribosomal protein S4; bacterial an	J	0.501031	28.5027	3;4	-1.33772	1.93707
Npun_R4381	C-polymer prot syn	rpsQ	RpsQ; Ribosomal protein S17	J	0.325101	17.2086	1;3	-1.47209	1.37855
Npun_F5850	C-polymer prot syn	nusG	nusG; Bacterial transcription antitermin	K	0.249364	7.42469	2;2	-0.90972	2.67701
Npun_F4986	C-polymer prot syn	rpoC1	RpoC1; DNA-directed RNA polymerase, gamma subunit.	K	0.077507	19.5586	14;17	-1.04513	1.1063
Npun_F6222	C-polymer RNA		3xrn; VacB and RNase II family 3'-5' exo	K	0.447468	3.6082	5;9	-1.3776	1.05418
Npun_F4201	C-precursor		RbcS; AAA ATPase; central region (RuBisCO activase)	C	-0.555539	73.0849	2;2	-0.734846	1.18905
Npun_R4351	C-precursor	pgm	pgm; Phosphoglycerate mutase; 2;3-bispho	G	-0.621439	42.434	2;1	-1.05577	2.6604
Npun_R5823	C-storage N	cphA	CphA; MurE; D-alanine--D-alanine ligase.; UDP-	M	-0.380375	15.527	1;3	-0.714969	1.53057
Npun_F2280	U-unassign		BetA; Cholesterol oxidase.	E	0.700819	28.1492	1;1	0.638827	1.34018
Increased in steady state Het
Npun_R4836	A-sense/signal		interpro says Heme NO binding heme-dependent sensor for gaseous ligand, guanylate cyclase activity		-0.933241	23.0319	1;1	0.534197	1.14201
Npun_R5944	A-trans reg		Transcriptional regulator AbrB		0.147261	14.0097	7;9	0.713402	1.19456
Npun_R5561	A-trans reg	aas	aas; Anti-sigma factor antagonist	T	-4.02186	9.89829	1;1	2.34291	1.50787
Npun_R2022	C-cell div	FtsH	FtsH; Peptidase M41; FtsH	O	0.541565	4.27273	5;5	1.28996	2.62502
Npun_R4804	C-cell div	ftsZ	ftsZ; Cell division protein FtsZ	D	-1.3154	31.1241	3;1	-0.429576	1.75436
Npun_F2932	C-cell env		lpxB; Glycosyl transferase; family 19	M	0.67773	16.7287	1;1	1.57195	1.12835
Npun_R2674	C-cell env		AmiC; Putative peptidoglycan binding dom	M	-1.04082	4.35103	8;7	0.747658	1.22598
Npun_F6436	C-cell env	amiC	AmiC; Cell wall hydrolase/autolysin	M	-1.58398	4.24396	2;1	0.963203	1.16058
Npun_R3982	C-cofactor	thiE	thiE; Thiamine monophosphate synthase	H	-0.131499	3.04004	3;2	1.1206	1.3935
Npun_R2772	C-cofactor		pds; Carotene 7;8-desaturase.	S	-1.09129	18.1468	5;3	-0.0244826	1.24064
Npun_F3745	C-cofactor		possible Phytoene dehydrogenase	Q	-1.03164	22.6683	3;1	0.193859	1.5149
Npun_R3942	C-cofactor	moaB	MoaB; Molybdenum cofactor biosynthesis protein, T	H	-2.31788	25.2178	1;1	0.237013	1.58501
Npun_F5549	C-energy ets		hoxR; Rubredoxin-type Fe(Cys)4 protein	C	-0.0392764	21.5981	3;1	1.13508	1.32719
Npun_F1590	C-energy op		PntA; NAD(P)(+) transhydrogenase (AB-spe	C	-0.223476	8.28889	5;3	0.741494	1.2403
Npun_F6516	C-mono aa	cysK	CysK; Cysteine synthase.	E	-2.54056	4.29919	4;2	-0.667646	3.09504
Npun_F4916	C-mono aa	dapB	dapB; Dihydrodipicolinate reductase	E	-2.34312	4.18968	2;2	0.223856	1.15251
Npun_R5387	C-mono aa	glnA	GlnA; Glutamine synthetase type I	E	-1.21205	34.1674	7;7	1.93845	1.24902
Npun_R3615	C-mono aa		Aspartate transaminase.	E	-2.53339	0.196416	6;3	2.93075	1.22643
Npun_R0439	C-mono fa		BCCP; Acetyl-CoA biotin carboxyl carrier	I	0.351663	16.6218	9;8	0.914617	1.19333
Npun_F2020	C-mono ion	moeB	moeB; molybdopterin biosynthesis protein	H P	-1.2052	33.7602	11;12	0.646679	1.59414
Npun_R3625	C-mono nuc	pnp	Pnp; Polyribonucleotide nucleotidyltrans	J	-0.918691	26.1508	9;11	0.966965	1.08962
Npun_F3947	C-polymer prot prcs		TldD; Peptidase U62; modulator of DNA gy	R	-1.91447	13.9845	2;1	-0.590415	1.18745
Npun_R0988	C-polymer prot prcs		clpP; Peptidase S14; ClpP	O U	-1.1854	42.119	2;1	-0.525873	1.07253
Npun_R0829	C-polymer prot prcs	GroEL	GroL; Chaperonin Cpn60/TCP-1	O	-0.681426	17.2672	23;29	-0.108409	1.10463
Npun_R5987	C-polymer prot prcs		ClpA; UvrB/UvrC protein:AAA ATPase; cent	O	-1.03128	8.82035	8;8	0.247888	1.1093
Npun_R4379	C-polymer prot syn	rplX	rplX; Ribosomal protein L24	J	0.319022	15.8144	7;7	0.93562	1.17123
Npun_F4987	C-polymer prot syn	rpoC2	RpoC2; DNA-directed RNA polymerase Bprime.	K	-0.0104182	19.0565	15;14	0.9394	1.33786
Npun_R4010	C-polymer prot syn	glyS	glyS; Glycyl-tRNA synthetase; beta subun	J	-1.63512	35.1826	2;2	-0.35001	1.15393
Npun_R4994	C-polymer prot syn		gatA Asp-tRNAAsn/Glu-tRNAGln amidotransferase A subunit and related amidases, P	J	-2.1132	57.9052	2;1	-0.317739	3.19619
Npun_R5775	C-polymer prot syn		NusA; Transcription termination factor N	K	-0.916325	6.33607	3;2	0.470202	1.22898
Npun_R1575	C-porphyrin		BchM-ChlM; Magnesium protoporphyrin O-me	H	0.382961	22.9661	3;2	1.31316	1.05316
Npun_R2763	C-porphyrin		LPOR; Light-dependent protochlorophyllid	I Q R	-0.704843	42.2584	3;7	-0.0487251	1.09607
Npun_F4025	C-precursor	zwf	zwf; Glucose-6-phosphate dehydrogenase	G	0.639671	33.9799	4;1	1.93752	1.07599
Npun_F3849	C-precursor	acoB	AcoB; Pyruvate dehydrogenase (lipoamide)	C	0.0259884	14.1427	4;5	1.05268	1.4779
Npun_F5945	C-precursor	dhsB	dhsB; Succinate dehydrogenase/fumarate reductase iron-sulfur protein	C	-0.255036	19.1557	2;1	2.21432	1.17326
Npun_R5474	C-precursor	icd	idh3; Isocitrate dehydrogenase NADP-depe	C	-0.389097	25.6543	3;4	0.708969	1.45586
Npun_F4197	C-precursor	rbcS	RbcS; Ribulose-bisphosphate carboxylase.	C	-2.82098	18.0358	24;29	-0.338703	3.69011
Npun_F3687	C-precursor		CynT; Twin-arginine translocation pathwa	P	-1.95772	5.98499	23;25	-0.328349	1.05765
Npun_F4195	C-precursor	rbcL	RbcL; Ribulose-bisphosphate carboxylase.	G	-2.82578	36.0773	28;29	-0.19023	1.52053
Npun_R0192	C-precursor	fbaB	FbaB; Fructose-bisphosphate aldolase.	G	-2.89696	18.1494	4;3	0.254999	1.26543
Npun_F4294	C-precursor	ccmM	PaaY; Carbonate dehydratase.	R	-1.05237	5.49486	10;15	0.48791	1.60636
Npun_R3508	C-precursor		eno; Enolase	G	-1.19079	25.6263	3;3	0.617544	3.23728
Npun_F4822	C-ROS	sufB	sufB; FeS assembly protein SufB, involved in ROS and iron limitation	O	-0.121445	1.2326	2;1	1.07483	1.90932
Npun_R5799	C-ROS	dps	Dps; Ferritin and Dps	P	-0.211982	14.9405	5;5	2.07788	1.14413
Npun_R6477	C-ROS		Bcp; Alkyl hydroperoxide reductase, This family contains proteins related to alkyl hydroperoxide reductase (AhpC) and thiol specific antioxidant (TSA), Peroxiredoxins	O	-1.10769	11.8112	2;3	-0.524824	1.19089
Npun_R5915	C-ROS		Dyp-type peroxidase	P	-2.26583	37.0998	3;3	-0.0937469	1.64422
Npun_R6087	C-storage C	glgC	GlgC; Glucose-1-phosphate adenylyltransf	G	-1.84444	3.24785	6;7	-0.631007	1.10595
Npun_F3850	T-export Sec	secD	secD; SecD/SecF/SecDF export membrane pr	U	0.41449	18.0914	4;1	0.94749	1.08174
Npun_R1351	U-con hyp		conserved hypothetical protein		0.464795	4.29173	2;2	0.984743	1.11116
Npun_F3261	U-con hyp		TerB; Mo-dependent nitrogenase; C-termin	P	0.255789	14.0082	11;6	0.832297	1.27757
Npun_R3491	U-con hyp		conserved hypothetical protein, multiple but highest to hets		0.084003	31.6574	1;1	0.703122	1.46853
Npun_F6444	U-con hyp		possible membrane protein		-0.258577	30.0243	4;6	0.965423	1.49553
Npun_R3949	U-con hyp		DivIVA; possible Cell division initiation protein, t		-2.07592	47.3958	1;1	-0.634427	1.23476
Npun_F1744	U-con hyp		Protein of unknown function DUF		-1.48934	0.692199	4;3	-0.529581	1.27744
Npun_R4236	U-con hyp		conserved hypothetical protein		-1.44294	17.6947	4;3	-0.411002	1.42296
Npun_R6595	U-con hyp		conserved hypothetical protein		-2.02453	72.2232	1;1	-0.309012	1.38241
Npun_F2746	U-con hyp		conserved hypothetical protein		-1.34521	20.4994	2;2	-0.0135608	71.2786
Npun_F1404	U-con hyp		conserved hypothetical protein		-1.59882	3.84175	3;3	0.959852	1.06277
Npun_R5053	U-hyp		hypothetical		-1.59385	25.288	3;2	-0.563386	1.61146
Npun_F4004	U-hyp		hypothetical, P		-0.964366	44.326	5;2	0.258022	1.15429
Npun_F6344	U-hyp		hypothetical		-1.35917	6.45082	5;1	3.18608	1.20081
Npun_R1623	U-unassign		Ndh; NADH dehydrogenase.	C	0.25844	10.002	5;2	1.28632	1.05866
Npun_F1348	U-unassign		Twin-arginine translocation pat	R	-2.84388	20.8081	2;2	-0.168577	1.62221
Npun_R0421	U-unassign		possible Glucose/sorbosone dehy	G	-0.735692	47.9937	4;7	-0.0666995	37.0607
Npun_R3693	U-unassign	nirD	{NirD}; Rieske [2Fe-2S] domain	P R	-1.24506	10.7638	7;10	0.0405762	1.08567
Npun_R6366	U-unassign		Conserved hypothetical protein 92, GTP-binding protein, HSR1-related	J	-1.26543	25.6221	3;1	0.0533048	1.0951
Npun_R3590	U-unassign		con hyp TRP repeat - no cog, all3010, P		-1.24088	17.0733	1;1	0.50834	1.23358
Down in both Het
Npun_R5520	A-alt C	dhaK	DAK1; Glycerone kinase.	G	-2.6476	14.3725	2;1	-1.68871	1.78413
Npun_R6141	A-alt N	ureG	ureG; Urease accessory protein UreG	K O	-1.91875	31.7886	1;1	-1.16951	2.09411
Npun_R1430	A-polymer DNA repair		Staphylococcus nuclease (SNase-like), T	L	-2.92364	53.2278	2;1	-1.01942	1.52268
Npun_F1010	A-sense/signal	glnK	GlnK; possible Nitrogen regulatory prote	E	-1.35092	3.21705	4;2	-1.71092	1.64072
Npun_F3485	C-cell env	gmd	gmd; GDP-mannose 4;6-dehydratase	M	-1.13258	0.272605	1;2	-1.89421	1.21158
Npun_F3486	C-cell env	wcaG	WcaG; GDP-L-fucose synthase.	G M	-1.20578	20.2338	3;3	-1.66074	1.31172
Npun_R5160	C-cell env		Ugd; UDP-glucose 6-dehydrogenase.	M	-1.61625	2.00332	4;5	-2.24296	1.58887
Npun_F5003	C-cofactor		folC Folylpolyglutamate synthase cofactor, P	H	-1.36684	2.60392	2;2	-0.836333	1.08618
Npun_F4742	C-cofactor		Tas; Pyridoxine 4-dehydrogenase.	C	-2.71033	2.40951	4;6	-1.8434	1.25959
Npun_R4542	C-cofactor		2-phosphosulfolactate phosphata	H R	-2.76528	12.066	7;3	-1.85732	1.2552
Npun_R6519	C-cofactor		Glycine cleavage T-protein,aminomethyltransferase,THF and C1 met, P	R	-3.27038	6.25489	1;1	-1.52627	1.14005
Npun_R4958	C-mono aa	argD	argD; Acetylornithine and succinylornith	E	-1.89076	26.4804	2;1	-0.80169	1.08134
Npun_F5989	C-mono aa		lysA; Diaminopimelate decarboxylase	E	-1.92896	2.60409	1;2	-1.76645	1.12461
Npun_R1054	C-mono aa		S-adenosyl-L-homocysteine hydrolase met or seleno, P	H	-1.9873	8.05169	2;1	-1.23201	1.25657
Npun_R5563	C-mono aa	argG	argG; Argininosuccinate synthase	E	-2.47002	6.67964	4;4	-1.30588	1.42536
Npun_R2802	C-mono aa	leuB	leuB; 3-isopropylmalate dehydrogenase	C E	-2.53265	27.959	3;1	-1.52752	1.12707
Npun_R0769	C-mono aa	thrC	thrC; Threonine synthase	E	-3.28379	10.1193	1;2	-1.87876	1.39969
Npun_F4445	C-mono aa		Alanine--glyoxylate transaminas	E	-3.67195	46.6447	2;1	-1.53611	1.15651
Npun_F0163	C-mono aa	leuD	LeuD; 3-isopropylmalate dehydratase.	E	-3.90726	84.4204	2;1	-1.84917	1.20021
Npun_F3880	C-mono ion		IscA; Protein of unknown function; HesB/ iron/sulfur cluster biosynthesis	S	-1.13915	6.44468	1;3	-1.40341	1.10745
Npun_R5588	C-mono nuc	guaB	GuaB; IMP dehydrogenase related 2	F	-3.2781	27.8415	10;7	-1.52761	2.17456
Npun_R0672	C-polymer prot prcs		trxr; Thioredoxin reductase	O O	-0.754428	24.642	1;1	-1.86676	1.34526
Npun_F0567	C-polymer prot prcs	dnaK	DnaK; Heat shock protein Hsp70	O	-0.936367	16.7855	28;30	-0.910763	1.9401
Npun_F3515	C-polymer prot prcs	htpG	HtpG; Heat shock protein Hsp90:ATP-bindi	O	-1.85169	11.4806	7;8	-1.60391	1.32733
Npun_R1134	C-polymer prot prcs		FtrB; Ferredoxin thioredoxin reductase;	C	-2.35205	12.5903	4;3	-1.94461	8.25522
Npun_R5569	C-polymer prot syn		ATP-binding region; ATPase-like	J	-1.00737	21.1045	4;13	-1.50062	1.08848
Npun_F4034	C-polymer prot syn	serS	serS Seryl-tRNA synthetase, class Iia, P	J	-1.16829	32.8245	1;1	-1.50788	2.36554
Npun_F3883	C-polymer prot syn		EF-G; Translation elongation factor G:Sm	J	-1.24735	8.28056	8;15	-1.24655	1.83691
Npun_R1308	C-polymer prot syn		gatA; Glutamyl-tRNA(Gln) amidotransferas	J	-1.9105	13.0385	11;10	-1.16938	1.15437
Npun_F3884	C-polymer prot syn		EF-Tu; Translation elongation factor Tu:	J	-2.02882	3.50716	6;8	-1.0648	1.16983
Npun_R5810	C-polymer prot syn		yjgF-like protein Pentapeptide :Endoribonuclease L-PSP Inhibits protein synthesis by cleavage mRNA, P	J	-2.50633	13.2189	2;3	-3.15638	1.85408
Npun_BF085	C-polymer prot turn		ThiJ; ThiJ/PfpI	R	-3.75128	28.4937	2;2	-2.09478	1.92863
Npun_R4841	C-porphyrin	apcB	apcB; Allophycocyanin; beta subunit		-1.87309	43.0441	3;5	-2.34088	1.75969
Npun_R4843	C-porphyrin	apcE	apcE; Phycobilisome linker polypeptide:P		-1.99455	43.7538	5;8	-1.19281	1.72378
Npun_R3807	C-porphyrin	cpeB	cpeB; Phycobilisome protein		-2.32364	34.7594	4;5	-2.21018	2.15298
Npun_F5289	C-porphyrin	cpcB3	pcyB; Phycocyanin; beta subunit		-2.77001	58.9419	7;8	-2.81416	1.1799
Npun_R4842	C-porphyrin	apcA	apcA; Phycobilisome protein		-3.03692	13.8187	6;5	-3.07013	1.90551
Npun_R4557	C-precursor	tkl	tkl; Bacterial transketolase	G	-2.06864	29.7788	12;13	-0.767985	1.13136
Npun_F1023	C-precursor	sfcA	SfcA; Malate dehydrogenase (oxaloacetate	C	-2.74508	0.806905	4;3	-1.14878	1.67861
Npun_R4322	C-precursor		tim; Triosephosphate isomerase	G	-2.75612	51.7695	2;3	-1.78366	1.36109
Npun_R5075	C-precursor	glk	glk; Glucokinase	G	-2.79282	19.9658	3;1	-1.18539	1.59362
Npun_R4657	C-ROS		AHP1; Alkyl hydroperoxide reductase/ Thi	O O	-0.720798	1.68304	3;3	-1.88838	4.62267
Npun_R0493	C-ROS		Bcp; Alkyl hydroperoxide reductase/ Thio	O	-3.73399	15.6959	8;12	-3.09206	1.08941
Npun_F1876	C-storage C	susA	susA; Sucrose synthase.	M	-2.41417	13.1541	15;15	-1.198	1.25421
Npun_F5814	C-storage C	malQ	malQ; Glycoside hydrolase; family 77	G	-2.72679	30.788	1;1	-2.77752	1.19018
Npun_F1821	C-storage N	cphB	CphB; Peptidase S51; dipeptidase E	P Q	-2.79718	2.76621	2;1	-1.44991	2.22203
Npun_F4749	T-ABC pbp		FepB; possible ABC-type Fe3+-hydroxamate	P	-2.08331	6.25171	1;2	-1.05486	1.37877
Npun_F5453	U-con hyp		cyano hets, Uncharacterized protein conserved in bacteria, hets, P and T		-0.991313	42.7879	2;2	-1.88948	1.27741
Npun_R4472	U-con hyp		conserved hypothetical protein		-2.19011	33.8471	1;6	-1.78523	2.67147
Npun_R5610	U-con hyp		conserved hypothetical protein		-2.46912	27.7954	2;5	-1.73057	1.23367
Npun_R4965	U-con hyp		cyano, conserved hypothetical protein, cyano		-2.73347	21.0939	2;1	-1.77976	2.04757
Npun_AR289	U-con hyp		cyano hets, conserved hypothetical protein, hets 7120 plasmid		-2.9459	40.2823	1;1	-1.95515	1.18323
Npun_F1662	U-hyp		hypothetical		-3.26425	19.7532	4;5	-1.99187	1.10438
Npun_F3694	U-unassign		von Willebrand factor; type A	R	-1.58612	34.8114	2;2	-2.43336	1.3001
Npun_R6235	U-unassign		Zinc-containing alcohol dehydrogenase, perhaps glutathione, P and T	E R	-1.79591	0.308976	2;1	-1.92687	1.12133
Npun_F0855	U-unassign		Carboxymethylenebutenolidase.	Q	-2.36684	15.9328	4;4	-2.31108	1.11776
Npun_F1484	U-unassign		Deoxyhypusine synthase Eukaryotic (Spermi +[eIF-5A]-lys = 1,3-diaminoprop+[eIF-5A]-deoxyhypu), P and T	O	-2.4788	10.3631	3;2	-1.37567	1.18912
Unchanged equal distribution
Npun_R2485	A-HK		BaeS; ATP-binding region; ATPase-like:Hi	T	0.1012	21.3227	1;1	0.597138	1.57287
Npun_F0907	C-cell env		glmU; UDP-N-acetylglucosamine pyrophosph	M	0.183056	12.1437	6;5	0.205461	1.28077
Npun_F4534	C-cell env EPS LPS slime		RfaG; Glycosyl transferase; group 1, plus N-term SAM binding, EPS, LPS slime	M	0.462949	20.6414	2;1	-0.102568	1.3318
Npun_F1890	C-mono aa		acolacS; Acetolactate synthase; small su	E	-0.420238	62.6408	3;2	-0.0641708	1.32153
Npun_R5951	C-polymer (phospho)lipid	accC	accC; Acetyl-CoA carboxylase; biotin car	I	-0.115261	6.94481	5;4	0.638237	2.36791
Npun_F6479	C-polymer DNA repair	phrB	PhrB; Deoxyribodipyrimidine photolyase.	L	-0.545678	0.815463	1;1	0.149596	1.47737
Npun_R4384	C-polymer prot syn	rpsC	rpsC; Bacterial ribosomal protein S3	J	0.538675	14.1794	4;4	-0.445375	1.59808
Npun_R4366	C-polymer prot syn	rpoA	RpoA; DNA-directed RNA polymerase.	K	0.428932	4.27399	3;5	0.423152	1.06405
Npun_R5773	C-polymer prot syn		IF-2; Initiation factor 2:Small GTP-bind	J	0.400016	7.16771	6;7	0.445069	1.30669
Npun_F4985	C-polymer prot syn	rpoB	rpoB; DNA-directed RNA polymerase; beta	K	0.141774	13.344	4;4	0.502951	1.05208
Npun_F5853	C-polymer prot syn	rplJ	RplJ; Ribosomal protein L10	J	-0.109699	18.4941	3;5	0.0372364	10.7223
Npun_F4514	C-polymer prot syn		MiaB; Protein of unknown function UPF000	J	-0.186396	42.4661	1;1	0.0388974	1.45706
Npun_F5580	C-precursor	acoA	AcoA; Pyruvate dehydrogenase (lipoamide)	C	0.113843	11.1961	1;1	0.161768	9.09621
Npun_R3781	T-ABC pbp		LivK; Caspase-1; p20:Extracellular ligan	E R	0.141546	14.1211	1;1	0.549454	1.15486
Npun_F3851	T-export Sec	secF	SecF; SecD/SecF/SecDF export membrane pr	U	0.651378	12.8909	1;2	-0.0950373	1.33585
Npun_F0886	U-con hyp		conserved hypothetical protein		0.2092	7.97436	1;2	0.638841	1.2572
Npun_R4267	U-con hyp		con hyp in cyano also call ATPase in chromosome seg by ORNL, alr4017, P		-0.224141	10.8389	3;2	-0.495277	1.89663
Npun_F0607	U-con hyp		Protein of unknown function DUF187, with asp peptidase active site, 1 tm	S	-0.328492	26.2669	1;1	-0.48626	1.28512
Npun_R2896	U-unassign		Transcriptional regulator AbrB		0.136818	4.33817	6;9	0.532668	1.1481
Npun_F2817	U-unassign		PepN; Membrane alanine aminopeptidase two domains, C-term pbs lyase and N term peptidase.	E	0.000618064	8.12435	4;5	0.109952	1.45128
