# Supplementary material for: Analysis of the early heterocyst Cys-proteome in the multicellular cyanobacterium Nostoc punctiforme reveals novel insights into the division of labor within diazotrophic filaments
Source: BMC Genomics. 2014 Dec 4;15(1):1064. doi: 10.1186/1471-2164-15-1064 (PMC4363197; doi:10.1186/1471-2164-15-1064)
Supplement: Supplementary file 5 — Additional file 5: Comparative analysis of cell-type specific relative protein abundance levels and filament transcript abundance levels in N. punctiforme in response to combined nitrogen limitation . Transcript data from N2-fixing and ammonium-grown filaments of N. punctiforme, 24 hours after removal of combined nitrogen, were taken from Christman et al.[12]. This includes the transcript cluster grouping, which was based on the transcripts expression pattern over the first 24 hours following nitrogen step down [12]. The data was compared to cell-type specific protein abundance ratios of proteins detected in the present study. Values above or below the Log2 +/-0.678 significance thresholds of 1.6-fold are highlighted in color. (XLSX 33 KB) [file 12864_2014_6948_MOESM5_ESM.xlsx]

## Sheet: Blad1
Additional file 5. Comparative analysis of cell-type specific relative protein abundance levels and filament transcript abundance levels in N. punctiforme in response to combined nitrogen limitation. Transcript data from N2-fixing and ammonium-grown filaments of N. punctiforme, 24 hours after removal of combined nitrogen, were taken from Christman et al. [12]. This includes the transcript cluster…
RefSeq Locus Tag	NA_FEATURE_ID	Sub-function [27]	GENE	Name-annotation [27]	Present study Log2 Ratio (Het/Fil)	Variability [%]	Peptide Pair Count	Het cluster [12]	Log2 (RNA 24h N2/NH4) [12]
					24h				24h
Npun_F3917	22760874	A-alt C	Fbp	glpX; GlpX, growth on glycerol	-5.36317	56.4682	2;4	1	-0.010662
Npun_F0341	22752364	A-alt N	nifO	ArsC; Nitrogenase-associated protein by TIGR, T	2.85786	6.47907	1;1	2	1.92469
Npun_R0415	22752538	A-alt N nif	nifH	nifH; Nitrogenase iron protein	3.12647	6.25684	8;13	4	4.83645
Npun_R0418	22752546	A-alt N nif	nifS	NifS; Selenocysteine lyase, T	3.5188	6.8415	6;3	4	2.86622
Npun_R0417	22752544	A-alt N nif	nifU	nifU Fe-S cluster assembly protein NifU, P and T	3.10442	8.2759	10;3	4	3.33158
Npun_R0420	22752550	A-alt N nif	nifB	nifB nitrogenase cofactor biosynthesis protein Predicted Fe-S oxidoreductases P and T	3.36297	17.3784	8;11	4	3.47183
Npun_R0390	22752470	A-alt N nif	nifK	nifK; Nitrogenase molybdenum-iron protei	3.07879	23.2351	1;1	4	4.82231
Npun_R0381	22752448	A-alt N nif	hesB	IscA; Protein of unknown function; HesB/YadR/YfhF, T	2.64591	23.2793	9;10	4	3.374
Npun_R0382	22752450	A-alt N nif	hesA	ThiF; UBA/THIF-type NAD/FAD binding fold:MoeZ/MoeB, 1tm, T	2.87512	24.5482	1;1	4	2.81946
Npun_R0380	22752446	A-alt N nif	fdxH	Fdx; Ferredoxin [2Fe-2S]; plant, T	1.91796	28.79	6;4	4	2.71709
Npun_F0430	22752580	A-alt N nif	nifV	LeuA; Homocitrate synthase, nifV, T	3.15797	41.5027	1;2	4	3.24946
Npun_F0335	22752346	A-alt N nif	fdxB	fdxB; 4Fe-4S ferredoxin; iron-sulfur binding domain, T	1.93435	50.8362	4;5	4	2.83373
Npun_F5511	22764584	A-alt N reg	ntcA	NtcA; Cyclic nucleotide-binding domain:Ba, NtcA	3.08653	36.6014	1;1	2	1.09911
Npun_F2954	22758596	A-dev het	rfaG	RfaG; Glycosyl transferase; group 1, EPS, LPS slime, het env in 7120 alr 3699	3.33672	12.544	4;4	2	0.416754
Npun_R6193	22766283	A-dev het	devH	devH; Crp; Bacterial regulatory protein; DevH	2.60838	16.4332	15;13	2	0.318514
Npun_F4337	22761854	A-dev het		sugar transferase in C-term, aas; Anti-sigma factor antagonistin N-term, T, hep in 7120	2.29351	21.0067	2;1	2	0.40519
Npun_R0042	22751658	A-dev het	hflG	hgl, Erythronolide synthase, T	2.84788	21.5114	5;7	2	1.56606
Npun_F0046	22751668	A-dev het		3-beta-hydroxy-delta(5)-steroid dehydrogenase or Nucleoside-diphosphate-sugar epimerases P and T	2.29844	28.2848	4;7	2	2.01363
Npun_R0043	22751660	A-dev het	hglE	hglE; Beta-ketoacyl synthase - chain length factor, also hetrotrophic Omega-3 polyunsaturated fatty acid synthase.	3.25269	1.64508	6;3	4	3.00208
Npun_R0039	22751652	A-dev het	hetM	hetM; Thioester reductase, T	2.23154	2.86255	6;4	4	3.26732
Npun_R0041	22751656	A-dev het	hglC	hglC; Erythronolide synthase, T.	3.06679	6.61341	7;2	4	1.72359
Npun_F0050	22751676	A-dev het	rfaG	rfaG Glycosyltransferase P and T	4.4804	7.11947	3;1	4	2.66121
Npun_R1072	22754055	A-dev het		Predicted homoserine dehydrogenase P and T, alr2831	1.46298	7.10229	9;7	6	1.80913
Npun_R1078	22754067	A-dev het		wcaG UDP-glucose 4-epimerase, alr2827, P and T	0.349179	8.53863	6;5	6	1.8568
Npun_R1077	22754065	A-dev het		UbiG; possible 2-polyprenyl-3-methyl-5-hydroxy-6-metoxy-1 4-benzoquinol methylase, alr22865, T	1.12452	11.8448	1;1	6	2.38959
Npun_R1068	22754045	A-dev het	hepA	HepA, MdlB; Fe(3+)-transporting ATPase, ABC ATP bind and permease, 5tm, T	2.79357	14.9744	1;2	6	0.740942
Npun_R1079	22754069	A-dev het		Sarcosine oxidase, alr2826, T	3.42944	23.7111	4;3	6	0.91112
Npun_R1073	22754057	A-dev het	rfaG	RfaG; Glycosyl transferase; group 1, alr 4454, T	2.09033	30.4698	2;1	6	1.18154
Npun_R1071	22754053	A-dev het	rfaG	RfaG; Glycosyl transferase; group 1, alr 2832	1.4734	37.4646	1;1	6	2.68734
Npun_R1430	22754869	A-polymer DNA repair		Staphylococcus nuclease (SNase-like), T	-2.92364	53.2278	2;1	3	0.069148
Npun_F3659	22760288	A-RR HTH	rpaA	OmpR; Protein-glutamate methylesterase.	1.19178	4.88066	2;4	2	0.512116
Npun_R4836	22763026	A-sense/signal		interpro says Heme NO binding heme-dependent sensor for gaseous ligand, guanylate cyclase activity	-0.933241	23.0319	1;1	1	-0.637866
Npun_R3470	22759858	A-stress		Lpd; Dihydrolipoamide dehydrogenase., mercury reduction	2.21086	53.1098	1;1	2	0.612758
Npun_F6188	22766273	A-trans reg		LysR; Bacterial regulatory protein; LysR	-0.53402	39.4927	2;1	1	-0.572505
Npun_F0997	22753885	A-trans reg	fur	Fur; Ferric-uptake regulator	0.414011	35.6004	1;4	2	0.493496
Npun_R5561	22764696	A-trans reg	aas	aas; Anti-sigma factor antagonist	-4.02186	9.89829	1;1	3	0.493363
Npun_R1355	22754691	C-cell div	ftsH	FtsH; Peptidase M41; FtsH	0.486067	15.2978	10;9	1	0.428831
Npun_R4804	22762956	C-cell div	ftsZ	ftsZ; Cell division protein FtsZ	-1.3154	31.1241	3;1	3	0.235698
Npun_F4220	22761600	C-cell env		OprB; S-layer protein (SLH domain)	0.961728	45.5264	2;2	1	-0.791028
Npun_F5024	22763448	C-cell env		NlpD; Peptidoglycan-binding LysM:Peptida	-0.37634	3.62206	1;1	2	0.504082
Npun_F3879	22760794	C-cell env	manC	{ManC}; Mannose-6-phosphate isomerase.	-2.78109	0.0331236	2;1	3	0.107586
Npun_F0446	22752614	C-cell env	murC	murC; UDP-N-acetylmuramate--alanine liga	1.00397	2.75292	4;2	3	-0.509721
Npun_R2674	22757863	C-cell env		AmiC; Putative peptidoglycan binding dom	-1.04082	4.35103	8;7	3	-0.017595
Npun_R5161	22763770	C-cell env		WcaG; dTDP-glucose 4;6-dehydratase.	-0.553228	12.9258	1;2	3	0.098771
Npun_R6586	22767221	C-cell env adhesion		Integrins alpha chain	-0.560649	11.6887	5;3	1	-0.656135
Npun_R5970	22765702	C-cofactor	dxr	Dxr; 1-deoxy-D-xylulose 5-phosphate redu	-2.92534	12.941	1;1	1	-0.173382
Npun_R2772	22758118	C-cofactor		pds; Carotene 7;8-desaturase.	-1.09129	18.1468	5;3	1	-0.753227
Npun_R0283	22752234	C-cofactor	ribH	ribH; 6;7-dimethyl-8-ribityllumazine syn	0.526842	13.2201	2;3	2	0.750613
Npun_R0768	22753346	C-cofactor		MoaD; MoaD; archaeal	-1.79126	26.567	4;9	2	0.707187
Npun_R3558	22760064	C-cofactor		NpR3558; Cobyrinic acid a;c-diamide synt	1.23126	20.6725	1;1	3	0.193945
Npun_R5621	22764844	C-cofactor		NAD(+) kinase.	-0.426833	28.9094	2;1	3	0.996546
Npun_F3727	22760436	C-energy ets	fdx	Fdx; Ferredoxin [2Fe-2S]; plant	-1.50423	14.904	8;6	1	-0.841341
Npun_F5549	22764668	C-energy ets		hoxR; Rubredoxin-type Fe(Cys)4 protein	-0.0392764	21.5981	3;1	1	-0.378469
Npun_R2789	22758202	C-energy ets	petE	PetE; Blue (type 1) copper domain	-2.89199	22.6397	8;11	1	-0.61117
Npun_R2751	22758064	C-energy ets	petH	CysJ; Ferredoxin--NADP(+) reductase.	-0.175542	34.6494	10;14	2	0.979785
Npun_F1590	22755239	C-energy op		PntA; NAD(P)(+) transhydrogenase (AB-spe	-0.223476	8.28889	5;3	2	1.7743
Npun_F0433	22752588	C-energy op		NuoE; possible NADH:ubiquinone oxidoreductase 24 kD subunit, T	4.23171	2.70833	3;2	4	2.00686
Npun_F4810	22762972	C-energy ps	psbO	psbO; Manganese-stabilizing protein/phot	0.87603	2.7388	24;30	1	-0.764934
Npun_R0210	22752066	C-energy ps	psaB	psaB; Photosystem I psaB, 11 tm	0.658065	3.94353	11;11	1	0.005683
Npun_F0065	22751708	C-mono aa		MetH; 5-methyltetrahydrofolate--homocyst	-1.75389	19.2606	2;3	1	-0.191729
Npun_F4445	22762117	C-mono aa		Alanine--glyoxylate transaminas	-3.67195	46.6447	2;1	1	-0.319617
Npun_F3618	22760192	C-mono aa	ilvC	ilvC; Acetohydroxy acid isomeroreductase	-2.0566	46.9569	3;2	1	-0.153571
Npun_F3573	22760096	C-mono aa	aroC	aroC; Chorismate synthase	-1.39086	7.20399	2;1	2	0.642098
Npun_R3990	22761046	C-mono aa	alaDH	alaDH; Alanine dehydrogenase and pyridin	0.872202	28.6798	3;2	2	0.936066
Npun_R0847	22753541	C-mono aa		dapA; Dihydrodipicolinate synthase subfa	-2.40849	20.3861	3;4	3	0.399168
Npun_R4958	22763298	C-mono aa	argD	argD; Acetylornithine and succinylornith	-1.89076	26.4804	2;1	3	0.563801
Npun_R5387	22764290	C-mono aa	glnA	GlnA; Glutamine synthetase type I	-1.21205	34.1674	7;7	3	0.605229
Npun_R6231	22766373	C-mono fa	desA	DesA; Delta(12)-fatty acid dehydrogenase	1.1453	10.151	1;1	1	-1.05186
Npun_R2799	22758222	C-mono fa		accD; Acetyl-CoA carboxylase carboxyl tr	1.51387	0.265094	3;2	3	0.316054
Npun_R0439	22752600	C-mono fa		BCCP; Acetyl-CoA biotin carboxyl carrier	0.351663	16.6218	9;8	3	0.105175
Npun_R6489	22766985	C-mono nuc	purM	PurM; Phosphoribosylformylglycinamidine	-2.49893	22.6066	2;1	3	0.44228
Npun_F0612	22752990	C-mono nuc		purA; Adenylosuccinate synthetase	-1.34719	23.449	7;9	3	0.270963
Npun_F6411	22766791	C-polymer (phospho)lipid		FAA1; Long-chain-fatty-acid--CoA ligase.	1.09897	38.6325	2;3	1	-0.384982
Npun_R5951	22765652	C-polymer (phospho)lipid	accC	accC; Acetyl-CoA carboxylase; biotin car	-0.115261	6.94481	5;4	3	0.19483
Npun_F4427	22762063	C-polymer prot prcs		ClpA; AAA ATPase; central region:Clp; N	0.425548	10.7357	5;2	1	-0.656776
Npun_F0567	22752888	C-polymer prot prcs	dnaK	DnaK; Heat shock protein Hsp70	-0.936367	16.7855	28;30	1	-0.139503
Npun_R0829	22753503	C-polymer prot prcs	GroEL	GroL; Chaperonin Cpn60/TCP-1	-0.681426	17.2672	23;29	1	-0.173429
Npun_F3947	22760948	C-polymer prot prcs		TldD; Peptidase U62; modulator of DNA gy	-1.91447	13.9845	2;1	3	0.355385
Npun_R5997	22765769	C-polymer prot prcs		DnaJ; Heat shock protein DnaJ; N-termina	0.330011	26.9993	1;1	3	0.870713
Npun_R4390	22761968	C-polymer prot syn	rplC	RplC; Ribosomal protein L3	0.648861	8.37015	3;1	1	-0.220619
Npun_R4373	22761934	C-polymer prot syn	rplO	rplO; Ribosomal protein L15; bacterial f	0.739993	14.045	5;4	1	-0.195244
Npun_R4384	22761956	C-polymer prot syn	rpsC	rpsC; Bacterial ribosomal protein S3	0.538675	14.1794	4;4	1	-0.653619
Npun_R4379	22761946	C-polymer prot syn	rplX	rplX; Ribosomal protein L24	0.319022	15.8144	7;7	1	-0.518506
Npun_R4381	22761950	C-polymer prot syn	rpsQ	RpsQ; Ribosomal protein S17	0.325101	17.2086	1;3	1	-0.547023
Npun_F5853	22765420	C-polymer prot syn	rplJ	RplJ; Ribosomal protein L10	-0.109699	18.4941	3;5	1	-0.756324
Npun_R4385	22761958	C-polymer prot syn	rplV	rplV; Ribosomal protein L22; bacterial a	0.753321	20.3836	3;6	1	-0.409728
Npun_R4380	22761948	C-polymer prot syn	rplN	rplN; Ribosomal protein L14; bacterial a	0.933136	31.3275	1;2	1	-0.402782
Npun_R4387	22761962	C-polymer prot syn	rplB	rplB; Ribosomal protein L2; bacterial an	0.49983	43.225	6;3	1	-0.200889
Npun_F6393	22766743	C-polymer prot syn	infC	infC; Initiation factor 3	0.265196	12.3191	2;3	2	0.905603
Npun_R5775	22765238	C-polymer prot syn		NusA; Transcription termination factor N	-0.916325	6.33607	3;2	3	0.090428
Npun_R0874	22753605	C-polymer prot syn	asnS	asnS; Asparaginyl-tRNA synthetase; class	-0.559574	15.1687	1;1	3	0.565865
Npun_F1478	22754981	C-polymer prot syn	ileS	ileS Isoleucyl-tRNA synthetase, class Ia, P	-1.52096	16.2999	2;1	3	0.338072
Npun_F0194	22752020	C-polymer prot turn		Peptidase M48; Ste24, P	-1.34134	23.7764	2;2	3	0.532082
Npun_R4096	22761296	C-porphyrin	hemL	hemL; Glutamate-1-semialdehyde-2;1-amino	-3.22209	16.1335	3;2	1	-0.036005
Npun_R3807	22760618	C-porphyrin	cpeB	cpeB; Phycobilisome protein	-2.32364	34.7594	4;5	1	-0.061413
Npun_R2763	22758096	C-porphyrin		LPOR; Light-dependent protochlorophyllid	-0.704843	42.2584	3;7	1	-0.354571
Npun_R4843	22763040	C-porphyrin	apcE	apcE; Phycobilisome linker polypeptide:P	-1.99455	43.7538	5;8	1	-0.154065
Npun_F5289	22764076	C-porphyrin	cpcB3	pcyB; Phycocyanin; beta subunit	-2.77001	58.9419	7;8	1	-0.094418
Npun_R4842	22763038	C-porphyrin	apcA	apcA; Phycobilisome protein	-3.03692	13.8187	6;5	5	-0.461579
Npun_F3690	22760354	C-precursor		chpXY; CO2 hydration	-0.816206	4.12341	9;10	1	-0.468251
Npun_F3687	22760348	C-precursor		CynT; Twin-arginine translocation pathwa	-1.95772	5.98499	23;25	1	-0.201553
Npun_F2551	22757551	C-precursor	aspA	AspA; Fumarate hydratase.	-2.33032	11.3567	2;2	1	-0.06097
Npun_F4197	22761534	C-precursor	rbcS	RbcS; Ribulose-bisphosphate carboxylase.	-2.82098	18.0358	24;29	1	0.228582
Npun_F1541	22755130	C-precursor	rpe	rpe; Ribulose-phosphate 3-epimerase	-2.69986	24.0604	1;3	1	-0.596994
Npun_F4195	22761530	C-precursor	rbcL	RbcL; Ribulose-bisphosphate carboxylase.	-2.82578	36.0773	28;29	1	0.042656
Npun_F4201	22761542	C-precursor		RbcS; AAA ATPase; central region (RuBisCO activase)	-0.555539	73.0849	2;2	1	-0.32179
Npun_F5580	22764746	C-precursor	acoA	AcoA; Pyruvate dehydrogenase (lipoamide)	0.113843	11.1961	1;1	2	0.529221
Npun_F4026	22761134	C-precursor	opcA	opcA; OpcA	0.844517	19.1824	11;7	2	1.17849
Npun_F4277	22761724	C-precursor	pvtK	pvtK; Pyruvate kinase	-0.165165	33.8325	2;2	2	0.561136
Npun_F4025	22761132	C-precursor	zwf	zwf; Glucose-6-phosphate dehydrogenase	0.639671	33.9799	4;1	2	1.69774
Npun_F1921	22756013	C-precursor	acnB	acnB; Aconitate hydratase 2	-1.27263	1.22779	4;4	3	0.446908
Npun_F5581	22764748	C-precursor		GalM; Aldose 1-epimerase	-1.02032	30.8708	2;2	3	0.343256
Npun_R6307	22766547	C-precursor	gnd	gnd; 6-phosphogluconate dehydrogenase; d	0.924628	15.6033	17;11	4	2.70422
Npun_F4822	22762996	C-ROS	sufB	sufB; FeS assembly protein SufB, involved in ROS and iron limitation	-0.121445	1.2326	2;1	2	1.12862
Npun_R5799	22765292	C-ROS	dps	Dps; Ferritin and Dps	-0.211982	14.9405	5;5	2	0.134902
Npun_R5915	22765568	C-ROS		Dyp-type peroxidase	-2.26583	37.0998	3;3	2	0.186287
Npun_F5237	22763942	C-ROS	katE	KatE; Catalase.	-1.32046	15.4603	1;2	3	0.174175
Npun_F2660	22757829	C-ROS	ggt	Ggt; Peptidase T3; gamma-glutamyltranspe	-0.629826	1.4556	1;1	6	2.03748
Npun_R6087	22765991	C-storage C	glgC	GlgC; Glucose-1-phosphate adenylyltransf	-1.84444	3.24785	6;7	1	-0.530096
Npun_F1876	22755919	C-storage C	susA	susA; Sucrose synthase.	-2.41417	13.1541	15;15	1	-0.406324
Npun_R1027	22753951	C-storage C	glgB	GlgB; 1;4-alpha-glucan branching enzyme.	-2.37291	26.2242	2;1	1	-0.570493
Npun_F5814	22765326	C-storage C	malQ	malQ; Glycoside hydrolase; family 77	-2.72679	30.788	1;1	1	-0.025638
Npun_F1821	22755801	C-storage N	cphB	CphB; Peptidase S51; dipeptidase E	-2.79718	2.76621	2;1	1	-0.676749
Npun_R5823	22765346	C-storage N	cphA	CphA; MurE; D-alanine--D-alanine ligase.; UDP-	-0.380375	15.527	1;3	2	1.01766
Npun_R5824	22765348	C-storage N	cphB	CphB; Peptidase S51; dipeptidase E	-0.110253	17.7556	1;3	3	0.351629
Npun_F4749	22762832	T-ABC pbp		FepB; possible ABC-type Fe3+-hydroxamate	-2.08331	6.25171	1;2	1	-0.411739
Npun_R1442	22754895	T-ABC pbp		substrate-binding protein Heavy metal transport/detoxification protein, sp, P and T	0.223012	29.4945	1;1	2	0.695957
Npun_F2474	22757375	T-ABC pbp		DdpA; Bacterial extracellular solute-bin	0.714711	7.64812	5;3	3	0.315444
Npun_F4824	22763002	T-ABC permease	sufD	sufD; Protein of unknown function UPF005	-0.0310231	31.0195	1;2	3	0.569733
Npun_R6170	22766229	T-cat ATPase	mgtA	MgtA; Calcium-transporting ATPase.	0.850403	11.0182	6;8	3	0.385821
Npun_R1351	22754683	U-con hyp		conserved hypothetical protein	0.464795	4.29173	2;2	1	-0.749671
Npun_R1848	22755857	U-con hyp		Protein of unknown function DU	-2.45097	13.7053	4;3	1	-0.765647
Npun_R6595	22767247	U-con hyp		conserved hypothetical protein	-2.02453	72.2232	1;1	1	-0.943425
Npun_R1700	22755519	U-con hyp		conserved hypothetical - no cog, asr0485, P	0.955819	3.57413	2;2	2	0.490164
Npun_F0785	22753386	U-con hyp		conserved hypothetical protein	2.23317	6.1923	2;1	2	0.37063
Npun_R1075	22754061	U-con hyp		conserved hypothetical protein, mostly cyano	3.09916	8.37261	1;2	2	0.412985
Npun_R5776	22765240	U-con hyp		Protein of unknown function DUF	0.00828742	8.49265	2;4	3	0.202369
Npun_F5693	22765036	U-con hyp		conserved hypothetical, Npun, Avar and Clostridium, sp 1 tm	-1.45819	19.8551	1;1	3	-0.269846
Npun_F0815	22753473	U-con hyp		possible Uncharacterized conser	1.01321	20.6914	2;4	3	0.217746
Npun_R0389	22752466	U-con hyp		Mo-dependent nitrogenase; may be nif fragment, C-terminal, T	3.88008	0.961797	2;2	4	2.30625
Npun_R0375	22752436	U-con hyp		cyano, conserved hypothetical protein, cyano, T	1.94842	9.78547	4;1	6	1.6348
Npun_F4306	22761786	U-hyp		hypothetical	-2.86339	0.640546	1;1	1	0.370913
Npun_R1067	22754043	U-hyp		hypothetical, T	3.3217	26.7542	13;10	2	0.537032
Npun_R5053	22763514	U-hyp		hypothetical	-1.59385	25.288	3;2	3	-0.379071
Npun_R5506	22764568	U-unassign		ywoF; Parallel beta-helix repeat	-0.666806	6.23327	3;4	1	-0.506379
Npun_F0518	22752776	U-unassign		SpoVK; Vesicle-fusing ATPase.	-1.75532	7.28799	3;3	1	-0.3634
Npun_R3693	22760360	U-unassign	nirD	{NirD}; Rieske [2Fe-2S] domain	-1.24506	10.7638	7;10	1	-0.55823
Npun_F5601	22764796	U-unassign		UbiE; possible Methylase involved in ubi, generic SAM methyl trans	-3.26803	17.4585	2;1	1	-0.382732
Npun_F3694	22760362	U-unassign		von Willebrand factor; type A	-1.58612	34.8114	2;2	1	-0.368434
Npun_R0421	22752554	U-unassign		possible Glucose/sorbosone dehy	-0.735692	47.9937	4;7	1	-0.599158
Npun_F1129	22754179	U-unassign		CBS domain:Protein of unknown function CP12, T	2.33495	9.56387	1;1	2	1.06833
Npun_F1348	22754675	U-unassign		Twin-arginine translocation pat	-2.84388	20.8081	2;2	2	1.1944
Npun_CF055	22767526	U-unassign		Small GTP-binding prot, T	-1.87461	55.6202	3;6	2	1.20613
Npun_F6453	22766907	U-unassign		Icc; Metallo-phosphoesterase	-0.117551	63.6173	1;1	2	1.54056
Npun_R0154	22751910	U-unassign		Metallo-phosphoesterase, include serine/threonine phosphatases, DNA polymerase, exonucleases, and other phosphatases.	3.28371	0.0199578	1;2	3	0.433611
Npun_R2896	22758450	U-unassign		Transcriptional regulator AbrB	0.136818	4.33817	6;9	3	-0.40237
Npun_F2191	22756684	U-unassign		Patatin, Patatin is a storage protein [potato] but it also has the enzymatic activity of lipid acyl hydrolase, catalysing the cleavage of fatty acids from membrane lipids	0.139908	4.50958	5;5	3	0.249687
Npun_F2817	22758262	U-unassign		PepN; Membrane alanine aminopeptidase two domains, C-term pbs lyase and N term peptidase.	0.000618064	8.12435	4;5	3	-0.009491
Npun_F5887	22765494	U-unassign		FAD-dependent pyridine nucleotide-disulphide oxidoreductase, Adrenodoxin reductase, 1 tm.	3.83994	9.29718	4;2	3	1.06092
Npun_F1887	22755941	U-unassign		Aldo/keto reductase Tas(NADPH dependent, see NpF1425), P	0.366026	16.9927	3;5	3	0.688895
Npun_R3559	22760066	U-unassign		MurE; UDP-N-acetylmuramoylalanine--D-glu, two identioties UDP-N-acetylmuramyl tripeptide synthase or Folylpolyglutamate synthetase (folic acid)	1.25033	20.0298	3;1	3	0.21307
Npun_R6366	22766687	U-unassign		Conserved hypothetical protein 92, GTP-binding protein, HSR1-related	-1.26543	25.6221	3;1	3	0.186319
Npun_F4867	22763094	U-unassign		fpaA Uncharacterized flavoproteins flavodoxin and nitric-oxide synthase P and T	2.39586	19.082	19;13	4	2.93659
Npun_F4866	22763092	U-unassign		FpaA; Beta-lactamase-like:Flavin reductase-like, T	2.36458	35.082	6;5	4	3.27366
Npun_BF052	22768434	U-unassign	aslB	AslB; Radical SAM	-3.79071	31.3173	5;6	6	1.31809
